# Supplementary material for: Effect of Transgenic Cotton with Bt Event Mpp51Aa2 on Cotton Fleahopper (Pseudatomoscelis seriatus) During Early Cotton Growth and Resulting Plant Injury
Source: Insects. 2026 Feb 24;17(3):233. doi: 10.3390/insects17030233 (PMC13026286; doi:10.3390/insects17030233)
Supplement: Supplementary file 1 [file insects-17-00233-s001.zip]

Archive with 1 entries (1 files):
- insects-4090049-supplementary.pdf
